# Supplementary material for: Gastric Adenocarcinomas with CDX2 Induction Show Higher Frequency of TP53 and KMT2B Mutations and MYC Amplifications but Similar Survival Compared with Cancers with No CDX2 Induction
Source: J Clin Med. 2024 Dec 15;13(24):7635. doi: 10.3390/jcm13247635 (PMC11727917; doi:10.3390/jcm13247635)
Supplement: Supplementary file 1 [file jcm-13-07635-s001.zip]

Archive with 1 entries (1 files):
- jcm-3337727-supplementary.pdf
